# Supplementary material for: Targeting IGF2BP2 Promotes Differentiation of Radioiodine Refractory Papillary Thyroid Cancer via Destabilizing RUNX2 mRNA
Source: Cancers (Basel). 2022 Mar 1;14(5):1268. doi: 10.3390/cancers14051268 (PMC8909796; doi:10.3390/cancers14051268)
Supplement: Supplementary file 1 [file cancers-14-01268-s001.zip]

Archive with 1 entries (1 files):
- cancers-1548479-supplementary.pdf
